# Supplementary material for: Prediction of Optimal Conditions of Hydrogenation Reaction Using the Likelihood Ranking Approach
Source: Int J Mol Sci. 2021 Dec 27;23(1):248. doi: 10.3390/ijms23010248 (PMC8745269; doi:10.3390/ijms23010248)
Supplement: Supplementary file 1 [file ijms-23-00248-s001.zip]

Archive with 1 entries (1 files):
- ijms-1500215-supplementary.pdf
